# Supplementary material for: Bioaccessibility and Oxidative Stability of Omega-3 Fatty Acids in Supplements, Sardines and Enriched Eggs Studied Using a Static In Vitro Gastrointestinal Model
Source: Molecules. 2022 Jan 9;27(2):415. doi: 10.3390/molecules27020415 (PMC8780033; doi:10.3390/molecules27020415)
Supplement: Supplementary file 1 [file molecules-27-00415-s001.zip]

Archive with 1 entries (1 files):
- molecules-1511264-supplementary.pdf
